# Supplementary material for: The mannose receptor on sinusoidal lining cells mediates two-step bacterial clearance in the human spleen
Source: Nat Commun. 2026 Apr 29;17:7595. doi: 10.1038/s41467-026-72430-8 (PMC13421466; doi:10.1038/s41467-026-72430-8)
Supplement: Supplementary file 7 — Source Data [file 41467_2026_72430_MOESM7_ESM.xlsx]

## Sheet: 1C
CD169	CD163	CD206
2.67928	30.3273	33.3793
4.61163	28.2877	33.2034
2.52037	32.0248	34.7751
0.49533	33.9658	40.1463
0.33357	35.7742	41.9017
0.42932	28.1648	34.6663
0.07242	20.7712	30.2833
0.08735	20.3776	40.7323
0.17698	19.8697	39.7124

## Sheet: 1D
HSP3	HSP24	HSP50	HSP51	HSP54	HSP55	HSP56	HSP63	HSP66	HSP67	HSP70
116858	143448	178500	125801	191873	108718	155587	203591	152583	123422	207158
124649	141865	149089	249057	143010	62349.3	283602	188766	126706	142990	234447
92222.7	117972	201456	193309	162041	143662	201181	199346	169557	144452	267286
129182	130484	174714	156568	129073	80358.1	126103	154785	154539	139708	227865
174271	129342	148101	184836	191078	153123	174561	195908	217258	179912	203823
156290	114483	151935	176019	202922	131361	138412	206023	183716	180050	222032
100289	147969	113380	183244	210472	153681	93900.3	180437	208158	180297	290999
128235	91865.6	173349	199821	173411	165394	148881	135932	174168	156238	260349
140443	186756	169444	138460	177794	191256	141480	153670	198574	179737	261514
	247030	191637	240018	150875	173411	174789	172907	178154	185260	257270
	197463	194919	194440	153775	192064	154142	186705	231641	185005	246595
	138682	207885	212046	210041	158052	194829	173383	215918	137896	218495
		170222	206043	150897	141683	116607	177558	213044	174690	185052
		118161	256556		119550	114204	160375	190242	166629	231904
		162696	194419		136750	119550	182968	266117	170586	235890
		245982	120426			114450	148765	230718	157363	234935
		176547	270864			116393	161959	235160	121549	214152
		137962	257405				182512	207701	157390	202117
		105667	195813				189679		163357	199487
		98557.9					171225		165412	180699
		109112							152788	217300
		183185							166303	239950
		230505							166755	227330
		224501							171443	238097
										217467
										207649
										199608
										234503

## Sheet: 1E
HSP1	HSP2	HSP3	HSP6	HSP7	HSP8	HSP12	HSP15	HSP24	HSP50	HSP51	HSP54	HSP55	HSP56	HSP63	HSP66	HSP67	HSP70	HSP71
152813	123616	325053	121789	219296	116072	100310	168501	383527	125858	48586.1	121702	85701.7	58256.5	131423	56161.5	104042	110606	78409.2
30095.5	182797	354531	284934	297528	75276.5	136639	277195	240589	75894.1	42048.3	122750	93746.4	42857.5	106275	46952.3	128424	116508	120892
132656	232662	336421	141613	284564	90121.6	99410	129055	311235	117136	62794.4	175795	94410.6	55509.7	135962	74716.3	93746.4	124823	113420
38997.6	199294	266796	247444	241999	93740.3	106872	228557	74914.5	86405.9	131164	77819.8	112816	62555.1	157297	54438.2	107570	237483	108814
94707.4	70283.4	313950	108589	197873	88673.6	72948.9	199774	216409	147153	129912	80485.7	73640.9	56650.4	145670	85834.5	134605	223567	73625.5
215332	90863.2	281351	216482	109600	37113.5	78558.6	289159	160625	89998.2	113962	86672.3	75555	41352.6	168096	73401.2	107503	176946	110713
194369	125714	191610	122543	47756.4	62590.2	154938	268338	233546	108983	46565.5	124482	71300.5	46562.1	171820	72890.5	88857.2	162214	121740
228151	128051	198548	170046	84801.5	104447	67900.9	124128	177764	126285	77267.4	73318.7	85334.1	37617.4	138875	80792.5	115492	154822	76859.9
229413	368289	128481	220842	112850	143222	82029	275893	203295	94911.4	50726.5	100613	107730	39995.1	181426	81570.3	117248	163101	99221.7
182272	267280	221455	225638	113422	144665	33422.6	213488	163370	56735.1	64788.1	61482.1	60897	49443.6	174048	91064.3	119464	148059	107783
170483	191945	125302	192232	172846	153566	184768	144730	199668	80691.6	70552.1	118141	42971	49159.8	157005	88525.2	103268	122442	70167.4
171396	219290	149153	246432	98382.7	113459	69236.9	173391		125858	54375.4	48930.1	107253	48886.7	153277	112843	103885	116833	97310.7
237061	131870	163597	156161	155587	56796.2	53232.7	216194		75894.1	68923.1	121911	68551.1	48510.7	155044	93415.2	128317	121780	93132
185808	125159	236846	217140	63430.6	99336.4	46557.8	320462		117136	61995.3	82989	47648.7	46620.1	135596	52531.1	37263.8	156414	75178.4
233633	206252	206756	304885	152010	121658	99447	297570		86405.9	72184.7	92212.2	70577.7	90946.1	153835	81304.7	42760.8	152003	89980.3
267303	199328	111851	387583	211949	195824	105556	155692		76395	102000	48947.5	69556.9	126950	107603		46198	121388	97927.1
186415	180524	176732	140319	149978	184170	111963	95003.4		64704		51856.5	70043	106678	132175		57734.8	135112	104193
221694		135722	145226	192525	168573	138022	313081		45370		64415.4	64074.5	183953	146985		43559	132673	72531.1
141936			95521.1	307816	147341	122849	171196		38490.6		54324	57771.4	87076.7	163978		34639.8	115701
146737			156094	170003	155748	136570	126986		157943		49953.8	56954.8	61217.2	118820		106613	115016
160935				103452		125004	147078		178452		177707	64492.9	118085			97691.4	96854.3
66902.8				99427.4		94358.4	69539.2		179092		124212	67579.5	83046.8			97328.1	77985.1
				165896		102861	124828				147512	89029.6	159009			92498.9	131784
						94544	105810				52930.7	69879.3	176236				169614
						91825.9	123603				128874	79643.3	156418				109146
						92187.9	104671				146298	80932	125796
						102461	239195				111960	110640	107666
						140146	111782				166337	65994	180234
						78157.3	115063				64575.4	68984.6	119313
						99429.9	128009				77576.8	64859	87193.2
						81884.4	143711				58569	57918.2	127141
						96943	180363				67972.5	69833.2	88302.3
						79772.5	107023				54887.3	113876	62835.4
						99083.4	92315.1					141946	57555.4
						104832	125525					98951.5	37195.1
						86375.7						151524	27189.2
						47419.6						94244.9	48945
						126585						107798	54904.6
						110858						95472.3	35255.5
						110212						127885	55136.1
						112685						145815	37754.2
						107535						166337	41081.8
						115598						156212	41945.9
						129056						227704	33139
						110704						164206	70290.5
						89605						127141	87004.8
						110795						166381	86431.6
						111243						121553	44209.9
						99129.3						77263.4	70734
						100318						115782	50617.4
						112066						89551.6	63820.8
						101455						151210
						131647						93437.3
						97936.9						70526.9
						105871						175614
						126067						176953
						104050						144320
												149236
												124774
												108877
												135235
												179439
												141579
												126584
												105999
												139993
												47658.5
												116401
												94545.3
												137165
												111511
												138150
												100919

## Sheet: 1F
HSP1	HSP2	HSP6	HSP7	HSP8	HSP12	HSP15	HSP24	HSP50	HSP51	HSP54	HSP55	HSP56	HSP63	HSP66	HSP67	HSP70	HSP71
4740.52	7208.27	5650.52	3483.03	696.76	3328.31	3247.58	6802.34
1708.32	3045.2	6643.4	3213.56	826.35	6277.32	340.79	8681.07
5132.14	3669.72	4774.86	665.3	1154.48	2704.82	3325.03	6937.03
970.85	6618.65	6268.28	2339.99	558.29	1360.14	684.79	8715.51	4495.84	33408.4	3299.83	3083.63	1709.19	4759.1	1673.55	492.473	5081.63	3105.15
4144.33	5590.2	6959.81	4216.02	2196.14	776.61	2931.15	4999.56	8863.23	22604.8	1678.99	5214.31	1883.72	4527.2	2898.32	286.584	3158.46	1865.92
15257.2	6714.09	4485.49	1780.43	908.24	1012.1	1033.65	3173.99	4542.26	23984.7	1607.79	4527.33	3240.31	3629.5	2675.06	332.152	8174.58	3760.47
11563.5	5744.68	6292.24	684.21	2873.2	3696.67	996.02	5247.16	10678.2	12321	3022.14	9704.63	2769.44	3762.14	4514.11	257.147	9367.39	2335.25
11791	6772.8	8967.17	6810.85	1513.4	752.8	2227.95	3846.08	7062.3	11263.2	2367.12	5635.16	424.87	2460.78	5013.73	140.212	4010.04	3211.43
12567.4	5047.85	4861.98	1578.71	4563.73	4119.7	138.75	9796.23	4450.44	17032.6	2457.36	10756	1850.48	3820.15	3305.52	276.23	5093.95	1625.93
7560.9	12268.6	3021.12	3539.43	2448.12	868.63	2439.5	9286.16	8697.22	13901.9	5013.64	3219.77	1394.97	5946.17	2090.12	366.552	6134.18	1584.51
11428.8	11276.6	3792.63	2499.78	1895.78	1339.48	847.35	3817.22	4218.71	14584.6	1781.38	1705.34	1216.12	5253.16	2884.33	317.262	5608.33	4539.57
11103	3115.74	4091.97	3092.63	2082.22	242.27	550.01	6271.85	9511.71	9721.83	2421.5	3325.97	2526.72	4131.9	3342.61	309.304	7588.54	2758.92
9286.94	10622.4	5457.02	1797.81	2612.32	823.2	840.65		3722.39	15420.1	1568.3	4513.21	2327.03	4631.43	1958.47	480.921	5358.46	1160.8
11351.2	8418.99	4867.8	207.5	5081.1	917.27	2536.1		5204.17	16314	2012.29	6252.01	2086.78	1462.96	8000.06	346.571	4512.1	1812.48
4838.97	9371.02	3476.35	2706.38	2681.22	3629.14	2795.48		4459.73	23521.9	1487.35	5392.43	1503.13	9304.88	3123.03	440.659	6079.37	3830.42
7890.4	10641.7	2452.28	3199.02	2332.08	3587	655.03		3264.4		2440.12	5810.8	1174.96	4848.91	5717.99	405.574	4451.38	4042.69
10768.3	7088.41	5452.22	5387.99	1766.82	3190.72	442.59		3528.14	33751.6	2403.71	5098.96	944.513	6166.05	1989.57	312.727	4397.99	7079.08
5289.37		9708.68	5017.19	948.13	2015.65	213.94		3218.66	31325.3	3367.13	1346.11	1924.84		2146.99	411.264	6615.66
8559.39		6775.42	2852.52	515.32	3586.38	1469.47		4521.38	19278.2	1675.09	7630.3	1615.83		3215.28		5558.27	2504.98
7828.82		4349.88	6053.12	1245.27	1821.41	1000.54		14951.8	18386.2	1679.89	6165.54	1348.89		2228.92		9451.46	1158.62
8574.51			2552.8		1495.54	337.16		5790.05	21075.6	2907.17	5999.27	703.625		2632.61		8154.26	1167.73
5138.71			5390.26		2764.35	328.54		16139.9	13766	1966.34	5704	2128.2		2510.2		7135.85
			12738.5		1170.83	219.07		15648.9	23192.9	1145.61	7075.23	1832.33				6039.88
					764.29	40.64		4819.78	20159.9	436.765	5480.36	2732.35				4400.6
					2384.08	1372.8		12587.5		1933.91	6721.68	2669.88				4809.55
					3663.76	1313.75		11623.1		1444.39	4844.64	1830.28				5211.19
					3277.41	254.17				2012.51	5970.82	1537.41				3898.58
					1389.7	1297.61				2946.58	4057.53	2356.94				7130.34
					1111.38	869.52				1839.91	4911.25	1144.54
					2625.73	492.13				1756.26	10626	1369.26
					343.73	2567.78				7266.61	1791.3	196.347
					2347.68	560				1746.8	5420.88	603.504
					3928.27	864.52				1842.3	5932.78	923.376
					2888.32	300.9				1500.95	5689.58	4526.3
					2459.41	992.33				778.801	7456.33	107.908
					769.01					1157.38	3488.94	730.837
					257.11						2821.56	1327.58
					1287.82						4327.35	1325.23
					3868.54						4630.36	4083.33
					2444.7						5337.28	753.557
					2577.29						8006.9	1166.53
					7060.7						6386.49	2047.59
					4238.27						7790.45	1538.05
					1764.97						8315.65	1102.82
					3265.71						7266.61	1364.33
					1974.74						4114.7	923.933
					255.75						5630.37	1795.37
					833.67						10757	170.248
					2983.9						4526.3	786.588
					3097.54						8552.65	666.743
					1832.16						3772.7	644.451
					5001.94						1844.31	1121.52
					3617.38						2586.7	749.963
					3786.03						6676.41	934.715
					1223.51						5558.53
					3279.8						2965.66
					934.11						3038.02
											4547.7
											4436.02
											5197.62
											6167.98
											4692.66
											8047.08
											5044.83
											3708.31
											4512.53
											10708.7
											3395.2
											6773.5
											2238.51
											4210.54
											5615.95
											7366.17
											4787.13
											6518.83
											6072.05

## Sheet: 2A (left)
Time	Columbia 5			G54			TIGR4			D39			SP6
0:00:00	20000			20000			20000			20000			20000
0:30:00	800	200	600	4200	4000	3000	2800	600	800	2800	2800	2800	2600	2600	1200
0:45:00	200	800	600	600	2000	2400	400	800	1200	1400	4200	2800	1800	1400	2000
1:00:00	0	600	200	1000	200	400	200	0	0	2200	2800	1600	1400	800	800
1:30:00	200	0	0	400	1000	1000	200	1200	0	1800	1800	2400	1200	600	400
2:00:00	200	200	200	100	100	100	100	100	100	1000	1200	400	200	400	200
3:00:00	0	0	200	100	100	100	100	100	100	1600	400	600	200	0	200
4:00:00	100	100	100	200	0	0	100	100	100	1400	400	2200	200	400	200
5:00:00	0	200	0	600	200	0	100	100	100	600	400	600	400	400	400
6:00:00	100	100	100	100	100	100	100	100	100	1200	2600	2000	1000	400	200

## Sheet: 2A (right)
Time	Columbia 5			G54			TIGR4			D39			SP6
0:15:00	20000			20000			20000			20000			20000
0:30:00	100	100	100	4600	6133.33	6133.33	4600	1533.33	4600	0	0	3066.67	3066.67	4600	3066.67
0:45:00	1200	0	1200	0	1200	1200	1200	1200	1200	4800	0	2400	3600	1200	1200
1:00:00	2422.22	0	0	0	0	2422.22	100	100	100	0	0	2422.22	2422.22	0	0
1:30:00	100	100	100	2218.18	0	1109.09	100	100	100	1109.09	4436.36	2218.18	1109.09	4436.36	4436.36
2:00:00	100	100	100	2000	1000	1000	100	100	100	2000	2000	2000	2000	4000	5000
3:00:00	100	100	100	100	100	100	100	100	100	100	100	100	1152.38	0	1152.38
4:00:00	2962.16	740.54	0	1481.08	0	740.54	100	100	100	2221.62	4443.24	1481.08	2962.16	4443.24	1481.08
5:00:00	100	100	100	100	100	100	100	100	100	2752.94	6882.35	4129.41	11011.8	6882.35	4129.41
6:00:00	100	100	100	100	100	100	100	100	100	3152.94	788.235	5517.65	4729.41	2364.71	2364.71

## Sheet: 2B (left)
Time	Columbia 5			G54			TIGR4			D39			SP6
0:00:00	40000			40000			40000			40000			40000
0:30:00	48000	56000	50000	64000	70000	64000	34000	40000	36000	34000	20000	38000	12000	16000	38000
0:45:00	2000	14000	18000	48000	48000	46000	5600	5600	6200	12000	24000	18000	16000	18000	8000
1:00:00	5200	6600	4200	12000	10000	28000	200	400	400	7000	4000	9200	400	1400	100
1:30:00	6400	5600	4600	7200	6600	5600	200	400	200	4200	6000	3400	2000	2000	3000
2:00:00	1400	200	1400	1800	1200	3200	100	200	100	2800	1200	2800	1000	400	1400
3:00:00	400	400	400	1400	1800	1000	200	100	100	400	1200	800	400	600	400
4:00:00	400	1000	1000	400	800	600	100	100	200	400	1800	1400	1000	1000	1200
5:00:00	1600	2400	1400	800	400	1000	5200	2800	3200	2200	1600	2600	800	1200	800
6:00:00	1800	3800	3800	1000	1400	1200	100	100	100	1600	3200	2400	1600	600	1400

## Sheet: 2B (right)
Time	Columbia 5			G54			TIGR4			D39			SP6
0:15:00	24800	25833.3	25833.3	34100	35133.3	24800	26866.7	37200	32033.3	72333.3	51666.7	93000	9300	13433.3	6200
0:30:00	15819.5	25448.8	19946.3	32326.8	35078.1	28200	123805	103171	110049	68780.5	48146.3	27512.2	7565.85	10317.1	7565.85
0:45:00	9142.86	64000	82285.7	219429	219429	210286	25600	25600	28342.9	54857.1	109714	82285.7	73142.9	82285.7	36571.4
1:00:00	19953.5	33255.8	26604.7	79813.9	59860.5	113070	20618.6	19288.4	20618.6	16627.9	11307	10641.9	11972.1	11972.1	7981.4
1:30:00	24733.3	45933.3	24733.3	84800	70666.7	106000	35333.3	74200	70666.7	28266.7	17666.7	63600	14133.3	28266.7	10600
2:00:00	9692.31	15507.7	8723.08	20353.8	13569.2	19384.6	1938.46	969.231	969.231	21323.1	12600	13569.2	2907.69	8723.08	9692.31
3:00:00	3085.71	9257.14	4628.57	10028.6	12342.9	6942.86	771.429	771.429	0	6171.43	9257.14	9257.14	7714.29	5400	3857.14
4:00:00	1376.47	2752.94	6882.35	9635.29	13764.7	19270.6	1376.47	1376.47	1376.47	4129.41	6882.35	4129.41	9635.29	5505.88	6882.35
5:00:00	2535.48	845.161	2535.48	7606.45	4225.81	12677.4	0	0	0	5070.97	6761.29	2535.48	7606.45	2535.48	3380.64
6:00:00	5485.71	4571.43	5485.71	9142.86	10971.4	12800	0	0	1828.57	1828.57	2742.86	2742.86	3657.14	4571.43	6400

## Sheet: 2C (left)
Time	Columbia 5			G54			TIGR4			D39			SP6
0:00:00	20000			20000			20000			20000			20000
0:15:00	20000	20000	20000	60000	20000	20000	20000	18000	6000	60000	20000	20000	20000	20000	20000
0:30:00	14000	2000	6000	120000	20000	20000	6000	6000	6000	12000	24000	14000	60000	60000	20000
0:45:00	6000	2000	2000	60000	80000	100000	20000	60000	20000	20000	100000	60000	20000	40000	20000
1:00:00	18000	12000	8000	60000	140000	80000	60000	20000	40000	120000	40000	80000	80000	40000	60000
1:30:00	20000	40000	20000	60000	100000	60000	60000	20000	20000	120000	80000	120000	40000	80000	20000
2:00:00	60000	60000	120000	60000	80000	120000	2000	2000	2000	200000	200000	200000	400000	200000	200000
3:00:00	20000	20000	40000	200000	140000	120000	2000	2000	2000	200000	200000	200000	400000	400000	400000
4:00:00	600000	200000	200000	800000	1200000	1600000	4000	2000	2000	1400000	800000	800000	1200000	1200000	1200000
5:00:00	200000	200000	200000	4000000	2000000	2000000	2200	2200	2000	22000	14000	12000	1600000	1400000	1400000
6:00:00	1000000	200000	1000000	14000000	16000000	10000000	40000	20000	40000	3000000	2800000	2000000	6200000	6000000	5200000

## Sheet: 2C (right)
Time	Columbia 5			G54			TIGR4			D39			SP6
0:15:00	2913.24	2913.24	2913.24	8739.73	8739.73	8739.73	582.648	582.648	291.324	5826.48	5826.48	5826.48	5826.48	2913.24	2913.24
0:30:00	2913.24	2913.24	2913.24	29132.4	29132.4	87397.3	5826.48	2913.24	2913.24	2913.24	2913.24	5826.48	8739.73	5826.48	5826.48
0:45:00	5826.48	20392.7	5826.48	8739.73	11653	5826.48	5826.48	2913.24	2913.24	8739.73	5826.48	2913.24	8739.73	8739.73	5826.48
1:00:00	2925.93	2925.93	2925.93	14629.6	5851.85	14629.6	1462.96	1462.96	877.778	2925.93	2925.93	5851.85	29259.3	87777.8	87777.8
1:30:00	14524.9	11619.9	5809.95	87149.3	58099.6	29049.8	2904.98	2904.98	2904.98	29049.8	29049.8	58099.6	29049.8	58099.6	58099.6
2:00:00	5869.16	5869.16	2934.58	2934.58	5869.16	2934.58	586.916	293.458	293.458	29345.8	29345.8	29345.8	29345.8	29345.8	29345.8
3:00:00	8739.73	11653	5826.48	175046	175046	204220	2917.43	2917.43	2917.43	58348.6	29174.3	87522.9	116697	29174.3	58348.6
4:00:00	29216.6	29216.6	29216.6	1460829	876498	584332	5843.32	2921.66	2921.66	584332	292166	292166	584332	876498	1168664
5:00:00	29132.4	29132.4	29132.4	58264.8	29132.4	87397.3	2913.24	2913.24	2913.24	29132.4	29132.4	58264.8	291324	582648	582648
6:00:00	666278	695247	579372	8690583	2896861	8690583	8690.58	8690.58	5793.72	2607175	1158744	2896861	5793722	5504036	4634978

[truncated: 69 more sheets: 2D (left), 2D (right), 2E (left), 2E (right), 2F (left), 2F (right), 3A (left), 3A (right), 3D (left) , 3D (right), 3E (left), 3E (right), 4A, 4B (left), 4B (right), 5A (left), 5A (right), 5B, 5C (left), 5C (right) …]
